# Supplementary material for: Two closely related Rho GTPases, Cdc42 and RacA, of the en-dophytic fungus Epichloë festucae have contrasting roles for ROS production and symbiotic infection synchronized with the host plant
Source: PLoS Pathog. 2018 Jan 25;14(1):e1006840. doi: 10.1371/journal.ppat.1006840 (PMC5785021; doi:10.1371/journal.ppat.1006840)
Supplement: S2 Table — (XLSX) [file ppat.1006840.s016.xlsx]

## Sheet: Table S2
S2 Table. Fungal strains used in this study.
Epichloë festucae	Relevant characteristics	References
PN2278 (Fl1)	Wild type	Young et al., 2005
WT-GFP	Fl1/pNPP99; GenR	Kayano et al., 2013
DracA-5 (DracA)	Fl1/DracA::PtrpC-hph; HygR	Kayano et al., 2013
DracA-GFP	DracA/pNPP99; HygR, GenR	This study
Dcdc42-48	Fl1/Dcdc42::PtrpC-hph; HygR	This study
Dcdc42-80 (Dcdc42)	Fl1/Dcdc42::PtrpC-hph; HygR	This study
Dcdc42-234	Fl1/Dcdc42::PtrpC-hph; HygR	This study
Dcdc42-GFP	Dcdc42/pNPP99; HygR, GenR	This study
NoxR-nGFP, RacA-cGFP	Fl1/pNPP174, pNPP177; HygR, GenR	This study
NoxR-nGFP, Cdc42-cGFP	Fl1/pNPP174, pNPP176; HygR, GenR	This study
BemA-nGFP, RacA-cGFP	Fl1/pNPP175, pNPP177; HygR, GenR	This study
BemA-nGFP, Cdc42-cGFP	Fl1/pNPP175, pNPP176; HygR, GenR	This study
GFP-CARacA	Fl1/pNPP55; HygR	This study
GFP-CNRacA	Fl1/pNPP69; HygR	This study
GFP-CACdc42	Fl1/pNPP53; HygR	This study
GFP-CNCdc42	Fl1/pNPP54; HygR	This study
CACdc42	Fl1/pNPP51; HygR	This study
CARacA	Fl1/pNPP65; HygR	This study
DnoxR/CACdc42	DnoxR/pNPP51, pSF17; HygR, GenR	This study
DnoxR/CARacA	DnoxR/pNPP65, pSF17; HygR, GenR	This study
DbemA/CACdc42	DbemA/pNPP51, pSF17; HygR, GenR	This study
DbemA/CARacA	DbemA/pNPP61, pSF17; HygR, GenR	This study
WT/LifeAct-GFP	Fl1/pNPP98, pII99; GenR	This study
Dcdc42/LifeAct-GFP	Dcdc42/pNPP98, pII99; HygR, GenR	This study
DracA/LifeAct-GFP	DracA/pNPP98, pII99; HygR, GenR	This study
DracA/RacA-22	DracA/pNPP67; HygR, GenR	This study
DracA/RacA-24	DracA/pNPP67; HygR, GenR	This study
DracA/RacA-C12-1	DracA/pNPP144; HygR, GenR	This study
DracA/RacA-C12-13	DracA/pNPP144; HygR, GenR	This study
DracA/Cdc42-R12-2	DracA/pNPP145; HygR, GenR	This study
DracA/Cdc42-R12-4	DracA/pNPP145; HygR, GenR	This study
Dcdc42/Cdc42-R8-1	Dcdc42/pNPP147; HygR, GenR	This study
Dcdc42/Cdc42-R8-5	Dcdc42/pNPP147; HygR, GenR	This study
Dcdc42/RacA-C458-5	Dcdc42/pNPP146; HygR, GenR	This study
Dcdc42/RacA-C458-35	Dcdc42/pNPP146; HygR, GenR	This study
Dcdc42/Cdc42-3	Dcdc42/pNPP63 HygR, GenR	This study
Dcdc42/RacA-2	Dcdc42/pNPP67; HygR, GenR	This study
