# Supplementary material for: Two closely related Rho GTPases, Cdc42 and RacA, of the en-dophytic fungus Epichloë festucae have contrasting roles for ROS production and symbiotic infection synchronized with the host plant
Source: PLoS Pathog. 2018 Jan 25;14(1):e1006840. doi: 10.1371/journal.ppat.1006840 (PMC5785021; doi:10.1371/journal.ppat.1006840)
Supplement: S3 Table — (XLSX) [file ppat.1006840.s017.xlsx]

## Sheet: Sheet1
S3 Table. Plasmids for gene knock out and expression in E. festucae used in this study.
Plasmid name	Description	References
Base vectors
pSF15.15	AmpR/HygR	Takemoto et al., 2006
pPN94	AmpR/HygR	Takemoto et al., 2006
pPN99 (pSF17-Tef-GFP)	AmpR/GenR, EGFP	Kayano et al., 2013
pNPP100 (pPN94-nptII)	AmpR/GenR	This study
pNPP70 (pPN94-Pact)	AmpR/HygR	This study
pII99	AmpR/GenR	Namiki et al., 2001
pSF17	AmpR/GenR	Tanaka et al., 2008
Plasmids for BiFC assay
pNPP174 (PnoxR:NoxR-nGFP)	N-terminal GFP fused NoxR under control of native promoter, HygR	This study
pNPP175 (PbemA:BemA-nGFP)	N-terminal GFP fused BemA under control of native promoter, HygR	This study
pNPP176 (Pcdc42:cGFP-Cdc42)	C-terminal GFP fused Cdc42 under control of native promoter, GenR	This study
pNPP177 (PracA:cGFP-RacA)	C-terminal GFP fused RacA under control of native promoter,GenR	This study
Plasmids for gene knock out of E. festucae
pNPP50 (pSF15 Cdc42KO)	Constraction of Cdc42 knock out mutant	This study
Plasmids for gene expression in E. festucae
pNPP51 (pPN94-DACdc42)	Constitutive active Cdc42 (with mutation in G15V)	This study
pNPP53 (pPN94 GFP-CA-Cdc42)	GFP fused constitutive active Cdc42 (with mutation in G15V)	This study
pNPP54 (pPN94 GFP-CN-Cdc42)	GFP fused constitutive negative Cdc42 (with mutation in T20D)	This study
pNPP55 (pPN94 GFP-CA-RacA)	GFP fused constitutive active RacA (with mutation in G17V)	This study
pNPP63 (pPN94-Cdc42)	Full length wild type Cdc42	This study
pNPP65 (pPN94-DARacA)	Constitutive active RacA (with mutation in G17V)	This study
pNPP67 (pPN94-RacA)	Full length wild type RacA	This study
pNPP69 (pPN94 GFP-CN-RacA)	GFP fused constitutive negative RacA(with mutation in T22D)	This study
pNPP98 (pNPP70-lifeAct-GFP)	LifeAct-GFP under control of E. festucae actin promoter	This study
pNPP144 (pPN94 RacA-C12)	Full length RacA with mutation in A32K, G35S	This study
pNPP145 (pPN94 Cdc42-R12)	Full length Cdc42 with mutation in K32A, S35G	This study
pNPP146 (pPN94 RacA-C458)	Full length RacA with mutation in A47V, V51I, W61F	This study
pNPP147 (pPN94 Cdc42-R8)	Full length Cdc42 with mutation in F61W	This study
pNPP63 (pPN94-Cdc42)	Full length Cdc42 under the control of Tef promoter	This study
pNPP67 (pPN94-RacA)	Full length RacA under the control of Tef promoter	This study
