# Supplementary material for: Two closely related Rho GTPases, Cdc42 and RacA, of the en-dophytic fungus Epichloë festucae have contrasting roles for ROS production and symbiotic infection synchronized with the host plant
Source: PLoS Pathog. 2018 Jan 25;14(1):e1006840. doi: 10.1371/journal.ppat.1006840 (PMC5785021; doi:10.1371/journal.ppat.1006840)
Supplement: S4 Table — (XLS) [file ppat.1006840.s018.xls]

## Sheet: Sheet1
S4 Table. Primers for sequencing, vector construction and quantitative PCR used in this study.
Primer name	Sequence 5'→3'
Primers for sequencing of vectors
pII99-2	TTGAGTGAGCTGATACCG
pII99-3	GGCTGGCTTAACTATGCG
PtrpC-2	CAAATTTTGTGCTCACCG
pUCphp6	ACTTCGAGCGGAGGCATC
Ptef-seq	TAACCTCTCTTCAGAAAG
TtrpC-seq	TCTGGAAGAGGTAAACCCG
Primers for construction of E. festucae knock out and expression vectors
EV-EfCdc42KO-F	GATATCAGTCGCTGGCTG
EI-EfCdc42KO-R	GAATTCGGTGGTGTGGTGGTCAGC
H-EfCdc42KO-F	AAGCTTGTGACAGGATGGCTCGGG
PvII-Cdc42KO-R	CAGCTGCATGGGAAGAATCGTC
Cdc42-Nt-R	GCGGCCGCTTACAGGACCAGACACTT
Cdc42CN-F	GTTGTTGTCGGCGACGGTGCCGTCGGCAAAAACT
Cdc42CA-F	GTTGTTGTCGGCGACGTTG
Cdc42-F2	GGCGGTCGTCGCAACCATCAAATGCGTTGTTG
Cdc42-F3	TCAAATGCGTTGTTGTCGGCGACG
Cl-Pact-F	CCCGGGATCGATTTATTGGTGGAAACACTG
Pact-Xb-R	CCCGGGTCTAGAGGTTGCTGATTAAAGTAG
EI-EfCdc42-F	GAATTCATGGCGGTCGTCGCAACC
RacA-BI-R	GGATCCTTACAGGATTGAACACTT
RacACN-F	GACCGGCGACGGTGCCGTTGGCAAGAATTG
RacA-F2	TCTAAAGTGTGTCGTGACCGGCGACGGTGC
RacA-F3	ACCCGGTGTTCAGTCTCTAAAGTGTGTCGT
xh-RacA-F4	GAATTCATGGCTCAACCCGGTGTTCAGTC
RacA-BI-R	GGATCCTTACAGGATTGAACACTT
EI-Cdc42-F	GGGCCCGAATTCATGGCGGTCGTCGCAACC
Cdc42-Nt-R	TTAAGCGGCCGCTTACAGGACCAGACACTT
EI-RacA-F	GGGCCCGAATTCATGGCTCAACCCGGTGTT
PvI-RacA-F	AGATTACGATCGATTGAGACCCTTGTCATA
RacA-Nt-R	TTAAGCGGCCGCTTACAGGATTGAACACTT
EfCdc42-R8-ex-F	TATACCCTTGGATTATGG
EfRacA-C4,5-ex-F	TCGGTGAGTGTCATGATC
Primers for construction of BiFC vectors
GFP(N)-GA3-EI-MR	GGATTAGAATTCAGCACCAGCACCAGCACCGTCCTCGATGTTGTGG
BI-GFP(C)-MF	GGATTAGGATCCATGGGCAGCGTGCAGCTCG
IF NoxR-Pro-F	GCCCAAACGTTATCGACTCCTTCCATCTCCGGTCG
IF NoxR-Pro-R	TAATTTTAATGACATGATGG
IF NoxR-ORF-F	ATGTCATTAAAATTAGAAAT
IF NoxR-ORF-R	GCACCAGCACCATCGATAAGTTCAAAAATCCAAAT
IF BemA-Pro-F	GCCCAAACGTTATCGTTTTTGCGCATCGTGATCAC
IF BemA-Pro-R	CTGTATGAGGGTCATGAGGA
IF BemA-ORF-F	ATGACCCTCATACAGGCCTT
IF BemA-ORF-R	GCACCAGCACCATCGATTACAACTTCGACGTACAG
IF Cdc42-Pro-F	TGAGAGTGCACCATAGAGCTGGACGGAGTAGGAAA
IF Cdc42-Pro-R	CCGGGGATCCTCTAGATTAATGGTGGTGTGGTGGT
IF RacA-Pro-F	TGAGAGTGCACCATAAAGCTAGCTGGCGACGCCTT
IF RacA-Pro-R	CCGGGGATCCTCTAGTGTGTAGCGACACTGGAGAA
Primers for semi-quantitative and real time PCR
EfAct-F	AATACGACGAGAGCGGTCCC
EfAct-R	CAGCCCATTGCTTCCCCTTG
LpAct-F	GTTTTCCCTAGCATTGTTGG
LpAct-R	AAGAGAATCCGTGAGATCCC
RT_LpAct-F	ATCCTTCGTCTTGACCTTGC
RT_LpAct-R	TCTCAGCCCCAATGGTGATC
RT_EfltmE-F2	CATACCTGTGCAAAGCTACG
RT_EfltmE-R2	CTGTGCTTTACTGGTCCACT
Restriction enzyme sites are in red letters. Mismatches to introduce amino acid substitution are highlighted in blue.
Extension sequences for In-fusion reaction are in green letters
