# Supplementary material for: Two closely related Rho GTPases, Cdc42 and RacA, of the en-dophytic fungus Epichloë festucae have contrasting roles for ROS production and symbiotic infection synchronized with the host plant
Source: PLoS Pathog. 2018 Jan 25;14(1):e1006840. doi: 10.1371/journal.ppat.1006840 (PMC5785021; doi:10.1371/journal.ppat.1006840)
Supplement: S5 Table — (XLSX) [file ppat.1006840.s019.xlsx]

## Sheet: Sheet1
	S5 Table. Plasmids for yeast two-hybrid assay used in this study.
	Plasmid name	Description	References
	Base vectors
	pGADT7	AmpR/LEU2	Clontech
	pGBKT7	KanR/TRP1	Clontech
	Plasmids for yeast two-hybrid assay
	pNPP59 (pGADT7 BemA)	Full length BemA	Takemoto et al., 2011
	pNPP60 (pGADT7 Cdc24)	Full length Cdc24	Takemoto et al., 2011
	pPN112 (pGADT7 NoxR)	Full length NoxR	Takemoto et al., 2006
	pPN172 (pGBKT7 BemA)	Full length BemA	Takemoto et al., 2011
	pPN173 (pGBKT7 Cdc24)	Full length Cdc24	Takemoto et al., 2011
	pNPP13 (pGBKT7 NoxR)	Full length NoxR	Takemoto et al., 2006
	pNPP59 (pGADT7 Cdc42-mC)	Full length Cdc42 with mutation in CaaX motif (C192A)	This study
	pNPP60 (pGADT7 RacA-mC)	Full length RacA with mutation in CaaX motif (C196A)	This study
	pNPP61 (pGBKT7 Cdc42-mC)	Full length Cdc42 with mutation in CaaX motif (C192A)	This study
	pNPP62 (pGBKT7 RacA-mC)	Full length RacA with mutation in CaaX motif (C196A)	This study
	pGBKT7 RhoD-mC	Full length RhoD with mutation in CaaX motif (C265A)	This study
	pGBKT7 RhoB-mC	Full length RhoB with mutation in CaaX motif (C196A, C197A)	This study
	pGBKT7 RhoE-mC	Full length RhoE with mutation in CaaX motif (C184A)	This study
	pGBKT7 RhoA-mC	Full length RhoA with mutation in CaaX motif (C192A)	This study
	pGBKT7 RhoC-mC	Full length RhoC with mutation in CaaX motif (C212A)	This study
	pNPP71 (pGBKT7 RCC-mC)	Chimeric gene of Cdc42 and RacA with mutation in CaaX motif	This study
	pNPP72 (pGBKT7 CRC-mC)	Chimeric gene of Cdc42 and RacA with mutation in CaaX motif	This study
	pNPP73 (pGBKT7 CCR-mC)	Chimeric gene of Cdc42 and RacA with mutation in CaaX motif	This study
	pNPP74 (pGBKT7 CRR-mC)	Chimeric gene of Cdc42 and RacA with mutation in CaaX motif	This study
	pNPP75 (pGBKT7 RCR-mC)	Chimeric gene of Cdc42 and RacA with mutation in CaaX motif	This study
	pNPP76 (pGBKT7 RRC-mC)	Chimeric gene of Cdc42 and RacA with mutation in CaaX motif	This study
	pGBKT7 R-Cdc42-mC	Chimeric gene of Cdc42 and RacA with mutation in CaaX motif	This study
	pGBKT7 C-RacA-mC	Chimeric gene of Cdc42 and RacA with mutation in CaaX motif	This study
	pNPP77 (pGBKT7 Cdc42-R1-mC)	Full length Cdc42 with mutation in K32A and CaaX motif	This study
	pNPP78 (pGBKT7 Cdc42-R2-mC)	Full length Cdc42 with mutation in S35G and CaaX motif	This study
	pNPP79 (pGBKT7 Cdc42-R3-mC)	Full length Cdc42 with mutation in V38I and CaaX motif	This study
	pNPP80 (pGBKT7 Cdc42-R4-mC)	Full length Cdc42 with mutation in V47A and CaaX motif	This study
	pNPP81 (pGBKT7 Cdc42-R5-mC)	Full length Cdc42 with mutation in I51V and CaaX motif	This study
	pNPP82 (pGBKT7 Cdc42-R6-mC)	Full length Cdc42 with mutation in G52D and CaaX motif	This study
	pNPP84 (pGBKT7 Cdc42-R7-mC)	Full length Cdc42 with mutation in T57S and CaaX motif	This study
	pNPP85 (pGBKT7 Cdc42-R8-mC)	Full length Cdc42 with mutation in F61W and CaaX motif	This study
	pNPP86 (pGBKT7 RacA-C1-mC)	Full length RacA with mutation in A32K and CaaX motif	This study
	pNPP87 (pGBKT7 RacA-C2-mC)	Full length RacA with mutation in G35S and CaaX motif	This study
	pNPP88 (pGBKT7 RacA-C3-mC)	Full length RacA with mutation in I38V and CaaX motif	This study
	pNPP89 (pGBKT7 RacA-C4-mC)	Full length RacA with mutation in A47V and CaaX motif	This study
	pNPP90 (pGBKT7 RacA-C5-mC)	Full length RacA with mutation in V51I and CaaX motif	This study
	pNPP91 (pGBKT7 RacA-C6-mC)	Full length RacA with mutation in D52G and CaaX motif	This study
	pNPP92 (pGBKT7 RacA-C7-mC)	Full length RacA with mutation in S57T and CaaX motif	This study
	pNPP93 (pGBKT7 RacA-C8-mC)	Full length RacA with mutation in W61F and CaaX motif	This study
	pNPP167 (pGBKT7 Cdc42-R12-mC)	Full length Cdc42 with mutation in K32A, S35G and CaaX motif	This study
	pNPP168 (pGBKT7 RacA-C12-mC)	Full length RacA with mutation in A32K, G35S and CaaX motif	This study
	pNPP169 (pGBKT7 RacA-C458-mC)	Full length RacA with mutation in A47V, V51I, W61F and CaaX motif	This study
	pNPP14 (pGADT7 BemA-T1)	Partial BemA (1-494)	Takemoto et al., 2011
	pNPP15 (pGADT7 BemA-T2)	Partial BemA (1-316)	Takemoto et al., 2011
	pNPP16 (pGADT7 BemA-T3)	Partial BemA (1-147)	This study
	pNPP94 (pGBKT7 CN-Cdc42-mC)	Constitutive negative Cdc42 (T20D) with mutations in CaaX motif	This study
	pNPP95 (pGBKT7 CN-RacA-mC)	Constitutive negative RacA (T22D) with mutation in CaaX motif	This study
	pNPP98 (pGBKT7 CA-Cdc42-mC)	Constitutive active Cdc42 (G15V) with mutation in CaaX motif	This study
	pNPP99 (pGBKT7 CA-RacA-mC)	Constitutive active RacA (G17V) with mutation in CaaX motif	This study
