# Supplementary material for: Two closely related Rho GTPases, Cdc42 and RacA, of the en-dophytic fungus Epichloë festucae have contrasting roles for ROS production and symbiotic infection synchronized with the host plant
Source: PLoS Pathog. 2018 Jan 25;14(1):e1006840. doi: 10.1371/journal.ppat.1006840 (PMC5785021; doi:10.1371/journal.ppat.1006840)
Supplement: S7 Table — (XLSX) [file ppat.1006840.s021.xlsx]

## Sheet: Table S3
	S7 Table 7. Yeast strains used in this study.
	Saccharomyces cerevisiae	Relevant characteristics	References
	AH109	MATa, trp1-901, leu2-3, 112, ura3-52, his3-200, gal4D, gal80D, LYS2::GAL1UAS-GAL1TATA-HIS3,GAL2UAS-GAL2TATA-ADE2, URA3::MEL1UAS-MEL1TATA-lacZ, MEL1	Clontech
	AH109 (NoxR/RhoD-mC)	AH109/pPN112; pNPP162; LEU2/TRP1	This study
	AH109 (BemA/RhoD-mC)	AH109/pPN159; pNPP162; LEU2/TRP1	This study
	AH109 (NoxR/RhoB-mC)	AH109/pPN112; pNPP163; LEU2/TRP1	This study
	AH109 (BemA/RhoB-mC)	AH109/pPN159; pNPP163; LEU2/TRP1	This study
	AH109 (NoxR/RhoE-mC)	AH109/pPN112; pNPP164; LEU2/TRP1	This study
	AH109 (BemA/RhoE-mC)	AH109/pPN159; pNPP164; LEU2/TRP1	This study
	AH109 (NoxR/RhoA-mC)	AH109/pPN112; pNPP165; LEU2/TRP1	This study
	AH109 (BemA/RhoA-mC)	AH109/pPN159; pNPP165; LEU2/TRP1	This study
	AH109 (NoxR/RhoC-mC)	AH109/pPN112; pNPP166; LEU2/TRP1	This study
	AH109 (BemA/RhoC-mC)	AH109/pPN159; pNPP166; LEU2/TRP1	This study
	AH109 (NoxR/RacA-mC)	AH109/pPN112; pNPP62; LEU2/TRP1	This study
	AH109 (BemA/RacA-mC)	AH109/pPN159; pNPP62; LEU2/TRP1	This study
	AH109 (NoxR/Cdc42-mC)	AH109/pPN112; pNPP61; LEU2/TRP1	This study
	AH109 (BemA/Cdc42-mC)	AH109/pPN159; pNPP61; LEU2/TRP1	This study
	AH109 (NoxR/RacADA-mC)	AH109/pPN112; pNPP99; LEU2/TRP1	This study
	AH109 (BemA/RacADA-mC)	AH109/pPN159; pNPP99; LEU2/TRP1	This study
	AH109 (NoxR/Cdc42DA-mC)	AH109/pPN112; pNPP98; LEU2/TRP1	This study
	AH109 (BemA/Cdc42DA-mC)	AH109/pPN159; pNPP98; LEU2/TRP1	This study
	AH109 (NoxR/RacADN-mC)	AH109/pPN112; pNPP95; LEU2/TRP1	This study
	AH109 (BemA/RacADN-mC)	AH109/pPN159; pNPP95; LEU2/TRP1	This study
	AH109 (NoxR/Cdc42DN-mC)	AH109/pPN112; pNPP94; LEU2/TRP1	This study
	AH109 (BemA/Cdc42DN-mC)	AH109/pPN159; pNPP94; LEU2/TRP1	This study
	AH109 (NoxR/RCC-mC)	AH109/pPN112; pNPP71; LEU2/TRP1	This study
	AH109 (NoxR/CRC-mC)	AH109/pPN112; pNPP72; LEU2/TRP1	This study
	AH109 (NoxR/CCR-mC)	AH109/pPN112; pNPP73; LEU2/TRP1	This study
	AH109 (BemA/CRR-mC)	AH109/pPN159; pNPP74; LEU2/TRP1	This study
	AH109 (BemA/RCR-mC)	AH109/pPN159; pNPP75; LEU2/TRP1	This study
	AH109 (BemA/RRC-mC)	AH109/pPN159; pNPP76; LEU2/TRP1	This study
	AH109 (NoxR/RacA-C1-mC)	AH109/pPN112; pNPP86; LEU2/TRP1	This study
	AH109 (NoxR/RacA-C2-mC)	AH109/pPN112; pNPP87; LEU2/TRP1	This study
	AH109 (NoxR/RacA-C3-mC)	AH109/pPN112; pNPP88; LEU2/TRP1	This study
	AH109 (NoxR/RacA-C4-mC)	AH109/pPN112; pNPP89; LEU2/TRP1	This study
	AH109 (NoxR/RacA-C5-mC)	AH109/pPN112; pNPP90; LEU2/TRP1	This study
	AH109 (NoxR/RacA-C6-mC)	AH109/pPN112; pNPP91; LEU2/TRP1	This study
	AH109 (NoxR/RacA-C7-mC)	AH109/pPN112; pNPP92; LEU2/TRP1	This study
	AH109 (NoxR/RacA-C8-mC)	AH109/pPN112; pNPP93; LEU2/TRP1	This study
	AH109 (BemA/Cdc42-R1-mC)	AH109/pPN159; pNPP77; LEU2/TRP1	This study
	AH109 (BemA/Cdc42-R2-mC)	AH109/pPN159; pNPP78; LEU2/TRP1	This study
	AH109 (BemA/Cdc42-R3-mC)	AH109/pPN159; pNPP79; LEU2/TRP1	This study
	AH109 (BemA/Cdc42-R4-mC)	AH109/pPN159; pNPP80; LEU2/TRP1	This study
	AH109 (BemA/Cdc42-R5-mC)	AH109/pPN159; pNPP81; LEU2/TRP1	This study
	AH109 (BemA/Cdc42-R6-mC)	AH109/pPN159; pNPP82; LEU2/TRP1	This study
	AH109 (BemA/Cdc42-R7-mC)	AH109/pPN159; pNPP84; LEU2/TRP1	This study
	AH109 (BemA/Cdc42-R8-mC)	AH109/pPN159; pNPP85; LEU2/TRP1	This study
	AH109 (NoxR/R-Cdc42-mC)	AH109/pPN112; pNPP158; LEU2/TRP1	This study
	AH109 (BemA/RacA-C(a-1)-mC)	AH109/pPN159; pNPP173; LEU2/TRP1	This study
	AH109 (BemA/RacA-C(b-1)-mC)	AH109/pPN159; pNPP175; LEU2/TRP1	This study
	AH109 (NoxR/Cdc42-R12-mC)	AH109/pPN112; pNPP167; LEU2/TRP1	This study
	AH109 (BemA/RacA-C458-mC)	AH109/pPN159; pNPP169; LEU2/TRP1	This study
